# Supplementary material for: Effects of varying group sizes on performance, body defects, and productivity in broiler chickens
Source: Arch Anim Breed. 2022 May 5;65(2):171–81. doi: 10.5194/aab-65-171-2022 (PMC9097258; doi:10.5194/aab-65-171-2022)
Supplement: The supplement related to this article is available online at: https://doi.org/10.5194/aab-65-171-2022-supplement. [file aab-65-171-supplement.zip]

Archive with 7 entries (6 files):
- Original data/
- Original data/EPEF.xlsx
- Original data/Sìcaklìk nem hh.xlsx
- Original data/6-weeks BW, FPD, BB.xlsx
- Original data/Altlìk kalitesi.xlsx
- Original data/CA.xlsx
- aab-65-171-2022-supplement-title-page.pdf
